# Supplementary material for: Translation and Validation of the Nutrition for Sport Knowledge Questionnaire in Brazil (NSKQ-BR)
Source: Nutrients. 2024 Jun 15;16(12):1891. doi: 10.3390/nu16121891 (PMC11206272; doi:10.3390/nu16121891)
Supplement: Supplementary file 1 [file nutrients-16-01891-s001.zip]

Archive with 1 entries (1 files):
- nutrients-3043540-supplementary.pdf
